# Supplementary material for: Development and Assessment of the Personal Emotional Capital Questionnaire for Adults
Source: Int J Environ Res Public Health. 2021 Feb 14;18(4):1856. doi: 10.3390/ijerph18041856 (PMC7918152; doi:10.3390/ijerph18041856)
Supplement: Supplementary file 1 [file ijerph-18-01856-s001.zip]

Archive with 3 entries (2 files):
- ijerph-1066509-IR-SI-supplementary/
- ijerph-1066509-IR-SI-supplementary/New Questionnaire with components definitions.docx
- ijerph-1066509-IR-SI-supplementary/New Questionnaire.docx
